# Supplementary material for: Alteration of the Neuromuscular Junction and Modifications of Muscle Metabolism in Response to Neuron-Restricted Expression of the CHMP2Bintron5 Mutant in a Mouse Model of ALS-FTD Syndrome
Source: Biomolecules. 2022 Mar 24;12(4):497. doi: 10.3390/biom12040497 (PMC9025139; doi:10.3390/biom12040497)
Supplement: Supplementary file 1 [file biomolecules-12-00497-s001.zip]

Archive with 1 entries (1 files):
- biomolecules-1532431-supplementary.pdf
